# Supplementary material for: Acute Myeloid Leukemia with Normal Cytogenetics and NPM1-Mutation: Impact of Mutation Topography on Outcomes
Source: Biomedicines. 2024 Dec 23;12(12):2921. doi: 10.3390/biomedicines12122921 (PMC11673242; doi:10.3390/biomedicines12122921)
Supplement: Supplementary file 1 [file biomedicines-12-02921-s001.zip]

Archive with 3 entries (3 files):
- Supplement Figures.pdf
- Supplement Table S2.xlsx
- Supplement Tables 1&3.pdf
