# Supplementary material for: Acute Myeloid Leukemia with Normal Cytogenetics and NPM1-Mutation: Impact of Mutation Topography on Outcomes
Source: Biomedicines. 2024 Dec 23;12(12):2921. doi: 10.3390/biomedicines12122921 (PMC11673242; doi:10.3390/biomedicines12122921)
Supplement: Supplementary file 1 [file biomedicines-12-02921-s001.zip › Supplement Table S2.xlsx]

## Sheet: Sheet1
Supplement Table S2: KEGG pathway enrichment analysis
Term_ID	Term_description	ListHit	ListTotal	PopHit	PopTotal	FoldEnrichment	GeneSymbols	P_value	Q_value
hsa05200	Pathways in cancer	24	60	531	8201	9.62963	CBL;CREBBP;EP300;NTRK1;PDGFRB;KIT;FLT3;KRAS;NRAS;BRAF;MYC;TP53;ABL1;CDKN1B;GNAS;CCND3;NOTCH1;CSF3R;JAK2;FOXO1;CDKN2A;RUNX1;ALK;CEBPA	1.61337e-13	3.19448e-11
hsa05220	Chronic myeloid leukemia	11	60	76	8201	23.9997	CBL;KRAS;NRAS;BRAF;MYC;TP53;ABL1;CDKN1B;PTPN11;CDKN2A;RUNX1	2.08045e-11	2.05964e-09
hsa05230	Central carbon metabolism in cancer	10	60	70	8201	23.2314	IDH1;IDH2;NTRK1;PDGFRB;KIT;FLT3;KRAS;NRAS;MYC;TP53	2.07677e-10	1.10942e-08
hsa04110	Cell cycle	12	60	127	8201	15.8937	CREBBP;EP300;MYC;TP53;ABL1;CDKN1B;CCND3;CDKN2A;SMC1A;SMC3;STAG2;RAD21	2.24126e-10	1.10942e-08
hsa05202	Transcriptional misregulation in cancer	12	60	193	8201	10.3731	KMT2A;NTRK1;FLT3;MYC;TP53;CDKN1B;FOXO1;RUNX1;CEBPA;ETV6;KDM6A;WT1	1.9439e-08	7.69783e-07
hsa05221	Acute myeloid leukemia	8	60	67	8201	18.6774	KIT;FLT3;KRAS;NRAS;BRAF;MYC;RUNX1;CEBPA	5.52404e-08	1.62376e-06
hsa05215	Prostate cancer	9	60	97	8201	14.7435	CREBBP;EP300;PDGFRB;KRAS;NRAS;BRAF;TP53;CDKN1B;FOXO1	5.74058e-08	1.62376e-06
hsa04919	Thyroid hormone signaling pathway	9	60	121	8201	11.7842	CREBBP;EP300;KRAS;NRAS;MYC;TP53;NOTCH1;FOXO1;MED12	3.36407e-07	8.32607e-06
hsa05206	MicroRNAs in cancer	13	60	310	8201	7.0407	DNMT3A;EZH2;CREBBP;EP300;PDGFRB;KRAS;NRAS;MYC;TP53;ABL1;CDKN1B;NOTCH1;CDKN2A	3.85163e-07	8.47358e-06
hsa05216	Thyroid cancer	6	60	37	8201	24.5165	NTRK1;KRAS;NRAS;BRAF;MYC;TP53	5.62597e-07	1.11394e-05
hsa01522	Endocrine resistance	8	60	98	8201	12.7206	KRAS;NRAS;BRAF;TP53;CDKN1B;GNAS;NOTCH1;CDKN2A	8.29247e-07	1.49264e-05
hsa05219	Bladder cancer	6	60	41	8201	22.1138	KRAS;NRAS;BRAF;MYC;TP53;CDKN2A	9.68867e-07	1.59863e-05
hsa04722	Neurotrophin signaling pathway	8	60	119	8201	10.4486	NTRK1;KRAS;NRAS;BRAF;TP53;ABL1;PTPN11;SH2B3	3.27407e-06	4.77374e-05
hsa05161	Hepatitis B	9	60	162	8201	8.75708	CREBBP;EP300;KRAS;NRAS;BRAF;MYC;TP53;NFATC2;JAK2	3.37537e-06	4.77374e-05
hsa04012	ErbB signaling pathway	7	60	85	8201	12.6109	CBL;KRAS;NRAS;BRAF;MYC;ABL1;CDKN1B	4.03217e-06	5.05404e-05
hsa04630	JAK-STAT signaling pathway	9	60	166	8201	8.54181	CREBBP;EP300;PDGFRB;MYC;PTPN11;CCND3;MPL;CSF3R;JAK2	4.08407e-06	5.05404e-05
hsa05166	Human T-cell leukemia virus 1 infection	10	60	222	8201	7.18829	CREBBP;EP300;KRAS;NRAS;MYC;TP53;CCND3;NFATC2;HLA-DRB1;CDKN2A	5.52839e-06	6.43895e-05
hsa04151	PI3K-Akt signaling pathway	12	60	354	8201	5.54167	NTRK1;PDGFRB;KIT;FLT3;KRAS;NRAS;MYC;TP53;CDKN1B;CCND3;CSF3R;JAK2	9.73199e-06	0.000102836
hsa04010	MAPK signaling pathway	11	60	294	8201	6.03755	CACNA1G;NF1;NTRK1;PDGFRB;KIT;FLT3;KRAS;NRAS;BRAF;MYC;TP53	9.86806e-06	0.000102836
hsa05211	Renal cell carcinoma	6	60	69	8201	13.095	CREBBP;EP300;KRAS;NRAS;BRAF;PTPN11	1.55245e-05	0.000153692
hsa05218	Melanoma	6	60	72	8201	12.5448	PDGFRB;KRAS;NRAS;BRAF;TP53;CDKN2A	1.9472e-05	0.000175248
hsa05223	Non-small cell lung cancer	6	60	72	8201	12.5448	KRAS;NRAS;BRAF;TP53;CDKN2A;ALK	1.9472e-05	0.000175248
hsa04218	Cellular senescence	8	60	156	8201	7.93393	KRAS;NRAS;MYC;TP53;CCND3;NFATC2;FOXO1;CDKN2A	2.16344e-05	0.000186244
hsa05214	Glioma	6	60	75	8201	12.0385	PDGFRB;KRAS;NRAS;BRAF;TP53;CDKN2A	2.41925e-05	0.000199588
hsa05165	Human papillomavirus infection	11	60	331	8201	5.33757	CREBBP;EP300;PDGFRB;KRAS;NRAS;TP53;CDKN1B;GNAS;CCND3;NOTCH1;FOXO1	2.88589e-05	0.000228563
hsa01521	EGFR tyrosine kinase inhibitor resistance	6	60	79	8201	11.4233	NF1;PDGFRB;KRAS;NRAS;BRAF;JAK2	3.18779e-05	0.000242763
hsa04068	FoxO signaling pathway	7	60	131	8201	8.13625	CREBBP;EP300;KRAS;NRAS;BRAF;CDKN1B;FOXO1	5.75284e-05	0.000412663
hsa05235	PD-L1 expression and PD-1 checkpoint pathway in cancer	6	60	89	8201	10.1273	KRAS;NRAS;PTPN11;NFATC2;JAK2;ALK	5.98894e-05	0.000412663
hsa04014	Ras signaling pathway	9	60	236	8201	5.95588	NF1;NTRK1;PDGFRB;KIT;FLT3;KRAS;NRAS;ABL1;PTPN11	6.04406e-05	0.000412663
hsa05213	Endometrial cancer	5	60	58	8201	12.7633	KRAS;NRAS;BRAF;MYC;TP53	8.68472e-05	0.000573192
hsa05167	Kaposi sarcoma-associated herpesvirus infection	8	60	194	8201	6.34972	CREBBP;EP300;KRAS;NRAS;MYC;TP53;NFATC2;JAK2	9.55792e-05	0.000610474
hsa05224	Breast cancer	7	60	147	8201	7.2363	KIT;KRAS;NRAS;BRAF;MYC;TP53;NOTCH1	0.000115146	0.000698548
hsa04916	Melanogenesis	6	60	101	8201	8.91089	CREBBP;EP300;KIT;KRAS;NRAS;GNAS	0.000116425	0.000698548
hsa05203	Viral carcinogenesis	8	60	204	8201	6.03092	CREBBP;EP300;KRAS;NRAS;TP53;CDKN1B;CCND3;CDKN2A	0.000133849	0.000779472
hsa04934	Cushing syndrome	7	60	155	8201	6.856	KMT2A;KMT2D;CACNA1G;BRAF;CDKN1B;GNAS;CDKN2A	0.000157985	0.000893745
hsa04720	Long-term potentiation	5	60	67	8201	11.0366	CREBBP;EP300;KRAS;NRAS;BRAF	0.000164461	0.000904537
hsa04935	Growth hormone synthesis, secretion and action	6	60	120	8201	7.48241	CREBBP;EP300;KRAS;NRAS;GNAS;JAK2	0.000285207	0.00152624
hsa05210	Colorectal cancer	5	60	86	8201	8.57822	KRAS;NRAS;BRAF;MYC;TP53	0.000492022	0.0025637
hsa05205	Proteoglycans in cancer	7	60	205	8201	5.15159	CBL;KRAS;NRAS;BRAF;MYC;TP53;PTPN11	0.000808115	0.00410274
hsa04072	Phospholipase D signaling pathway	6	60	148	8201	6.0458	PDGFRB;KIT;KRAS;NRAS;PTPN11;GNAS	0.000830918	0.00411304
hsa05226	Gastric cancer	6	60	149	8201	6.00447	KRAS;NRAS;BRAF;MYC;TP53;CDKN1B	0.000859549	0.00415099
hsa04933	AGE-RAGE signaling pathway in diabetic complications	5	60	100	8201	7.36455	KRAS;NRAS;CDKN1B;JAK2;FOXO1	0.000945484	0.00445728
hsa04730	Long-term depression	4	60	60	8201	9.69167	KRAS;NRAS;BRAF;GNAS	0.00115429	0.00531512
hsa05163	Human cytomegalovirus infection	7	60	225	8201	4.68193	KRAS;NRAS;MYC;TP53;GNAS;NFATC2;CDKN2A	0.0013688	0.00602852
hsa00310	Lysine degradation	4	60	63	8201	9.22676	KMT2A;KMT2D;KMT2C;EZH2	0.00137012	0.00602852
hsa05225	Hepatocellular carcinoma	6	60	168	8201	5.31283	KRAS;NRAS;BRAF;MYC;TP53;CDKN2A	0.00156338	0.00672931
hsa04310	Wnt signaling pathway	6	60	170	8201	5.24902	CREBBP;EP300;MYC;TP53;CCND3;NFATC2	0.00165736	0.00698207
hsa05212	Pancreatic cancer	4	60	76	8201	7.63628	KRAS;BRAF;TP53;CDKN2A	0.00263589	0.0108731
hsa04650	Natural killer cell mediated cytotoxicity	5	60	132	8201	5.55716	KRAS;NRAS;BRAF;PTPN11;NFATC2	0.00306541	0.0123868
hsa04662	B cell receptor signaling pathway	4	60	82	8201	7.0723	KRAS;NRAS;NFATC2;LILRB3	0.00342674	0.0135699
hsa04910	Insulin signaling pathway	5	60	137	8201	5.35103	CBL;KRAS;NRAS;BRAF;FOXO1	0.00357683	0.0138865
hsa04540	Gap junction	4	60	88	8201	6.58523	PDGFRB;KRAS;NRAS;GNAS	0.00436578	0.0166236
hsa04211	Longevity regulating pathway	4	60	89	8201	6.51043	KRAS;NRAS;TP53;FOXO1	0.00453756	0.0168726
hsa04015	Rap1 signaling pathway	6	60	210	8201	4.22804	PDGFRB;KIT;KRAS;NRAS;BRAF;GNAS	0.00460163	0.0168726
hsa05207	Chemical carcinogenesis - receptor activation	6	60	212	8201	4.18711	KRAS;NRAS;MYC;GNAS;CCND3;JAK2	0.00481236	0.0173245
hsa04658	Th1 and Th2 cell differentiation	4	60	92	8201	6.29581	NFATC2;NOTCH1;JAK2;HLA-DRB1	0.00508015	0.0178607
hsa05417	Lipid and atherosclerosis	6	60	215	8201	4.12713	KRAS;NRAS;TP53;NFATC2;JAK2;CYBA	0.00514172	0.0178607
hsa05208	Chemical carcinogenesis - reactive oxygen species	6	60	223	8201	3.97509	KRAS;NRAS;BRAF;ABL1;PTPN11;CYBA	0.00610121	0.0208283
hsa05160	Hepatitis C	5	60	157	8201	4.65779	KRAS;NRAS;BRAF;MYC;TP53	0.00624686	0.020964
hsa04640	Hematopoietic cell lineage	4	60	99	8201	5.8456	KIT;FLT3;CSF3R;HLA-DRB1	0.00651205	0.0214898
hsa04625	C-type lectin receptor signaling pathway	4	60	104	8201	5.56113	KRAS;NRAS;PTPN11;NFATC2	0.00768461	0.0249435
hsa04922	Glucagon signaling pathway	4	60	107	8201	5.4032	CREBBP;EP300;GNAS;FOXO1	0.00845095	0.0269885
hsa04659	Th17 cell differentiation	4	60	108	8201	5.35251	NFATC2;JAK2;HLA-DRB1;RUNX1	0.00871715	0.0272199
hsa05164	Influenza A	5	60	171	8201	4.26901	CREBBP;EP300;CCND3;JAK2;HLA-DRB1	0.00879836	0.0272199
hsa04330	Notch signaling pathway	3	60	59	8201	7.26316	CREBBP;EP300;NOTCH1	0.0101679	0.0305036
hsa04370	VEGF signaling pathway	3	60	59	8201	7.26316	KRAS;NRAS;NFATC2	0.0101679	0.0305036
hsa04726	Serotonergic synapse	4	60	115	8201	5.02236	KRAS;NRAS;BRAF;GNAS	0.0107354	0.0317256
hsa04360	Axon guidance	5	60	182	8201	4.00549	KRAS;NRAS;ABL1;PTPN11;NFATC2	0.0112538	0.0327684
hsa04213	Longevity regulating pathway - multiple species	3	60	62	8201	6.90917	KRAS;NRAS;FOXO1	0.0115648	0.0331858
hsa04929	GnRH secretion	3	60	64	8201	6.69161	CACNA1G;KRAS;NRAS	0.0125546	0.0355115
hsa04917	Prolactin signaling pathway	3	60	70	8201	6.11353	KRAS;NRAS;JAK2	0.0158089	0.0440867
hsa05169	Epstein-Barr virus infection	5	60	202	8201	3.59991	MYC;TP53;CDKN1B;CCND3;HLA-DRB1	0.0168508	0.0460812
hsa04137	Mitophagy - animal	3	60	72	8201	5.94225	KRAS;NRAS;TP53	0.0169895	0.0460812
hsa04115	p53 signaling pathway	3	60	73	8201	5.86013	TP53;CCND3;CDKN2A	0.0175979	0.0470864
hsa04210	Apoptosis	4	60	136	8201	4.23582	NTRK1;KRAS;NRAS;TP53	0.018527	0.0489112
hsa05140	Leishmaniasis	3	60	77	8201	5.55297	JAK2;HLA-DRB1;CYBA	0.0201527	0.052503
hsa04550	Signaling pathways regulating pluripotency of stem cells	4	60	143	8201	4.02498	KRAS;NRAS;MYC;JAK2	0.0217408	0.055905
hsa00020	Citrate cycle (TCA cycle)	2	60	31	8201	9.08788	IDH1;IDH2	0.0237096	0.060186
hsa03040	Spliceosome	4	60	154	8201	3.73237	DHX15;SF3B1;U2AF1;SRSF2	0.027447	0.0679314
hsa04921	Oxytocin signaling pathway	4	60	154	8201	3.73237	KRAS;NRAS;GNAS;NFATC2	0.027447	0.0679314
hsa04976	Bile secretion	3	60	89	8201	4.79716	ABCG2;GNAS;SLCO1B1	0.0289837	0.0708491
hsa05222	Small cell lung cancer	3	60	92	8201	4.63902	MYC;TP53;CDKN1B	0.0314646	0.0759756
hsa04912	GnRH signaling pathway	3	60	93	8201	4.58857	KRAS;NRAS;GNAS	0.0323157	0.0770906
hsa04350	TGF-beta signaling pathway	3	60	95	8201	4.49086	CREBBP;EP300;MYC	0.0340541	0.0802703
hsa05231	Choline metabolism in cancer	3	60	98	8201	4.35177	PDGFRB;KRAS;NRAS	0.0367514	0.0856092
hsa04660	T cell receptor signaling pathway	3	60	104	8201	4.09767	KRAS;NRAS;NFATC2	0.042467	0.0977728
hsa05152	Tuberculosis	4	60	180	8201	3.18294	CREBBP;EP300;JAK2;HLA-DRB1	0.0442279	0.100657
hsa04066	HIF-1 signaling pathway	3	60	109	8201	3.90729	CREBBP;EP300;CDKN1B	0.0475522	0.106992
hsa05034	Alcoholism	4	60	187	8201	3.06112	KRAS;NRAS;BRAF;GNAS	0.0495492	0.110233
hsa04725	Cholinergic synapse	3	60	113	8201	3.76712	KRAS;NRAS;JAK2	0.0518277	0.114021
hsa04062	Chemokine signaling pathway	4	60	192	8201	2.97954	KRAS;NRAS;BRAF;JAK2	0.0535589	0.116535
hsa04071	Sphingolipid signaling pathway	3	60	119	8201	3.57452	KRAS;NRAS;TP53	0.0585794	0.126073
hsa00480	Glutathione metabolism	2	60	57	8201	4.9268	IDH1;IDH2	0.0681931	0.145185
hsa04380	Osteoclast differentiation	3	60	128	8201	3.31949	NFATC2;CYBA;LILRB3	0.0694461	0.14628
hsa04926	Relaxin signaling pathway	3	60	129	8201	3.29335	KRAS;NRAS;GNAS	0.0707068	0.147368
hsa05416	Viral myocarditis	2	60	60	8201	4.67874	ABL1;HLA-DRB1	0.0743452	0.153337
hsa03250	Viral life cycle - HIV-1	2	60	63	8201	4.4543	CREBBP;EP300	0.0806687	0.163979
hsa04915	Estrogen signaling pathway	3	60	137	8201	3.09796	KRAS;NRAS;GNAS	0.0811614	0.163979
hsa05162	Measles	3	60	139	8201	3.05263	TP53;CDKN1B;CCND3	0.0838754	0.166584
hsa04024	cAMP signaling pathway	4	60	225	8201	2.53206	CREBBP;EP300;BRAF;GNAS	0.0843018	0.166584
hsa04927	Cortisol synthesis and secretion	2	60	65	8201	4.31618	CACNA1G;GNAS	0.0849747	0.166584
hsa04810	Regulation of actin cytoskeleton	4	60	229	8201	2.48659	PDGFRB;KRAS;NRAS;BRAF	0.0885181	0.171829
hsa04664	Fc epsilon RI signaling pathway	2	60	68	8201	4.12424	KRAS;NRAS	0.091562	0.176012
hsa04920	Adipocytokine signaling pathway	2	60	69	8201	4.06397	PTPN11;JAK2	0.0937906	0.178563
hsa04520	Adherens junction	2	60	71	8201	3.94852	CREBBP;EP300	0.0982948	0.185356
hsa04020	Calcium signaling pathway	4	60	240	8201	2.36935	CACNA1G;NTRK1;PDGFRB;GNAS	0.100633	0.187975
hsa01524	Platinum drug resistance	2	60	73	8201	3.8394	TP53;CDKN2A	0.10286	0.190339
hsa04150	mTOR signaling pathway	3	60	156	8201	2.71424	KRAS;NRAS;BRAF	0.108462	0.198848
hsa04146	Peroxisome	2	60	82	8201	3.41421	IDH1;IDH2	0.124083	0.225399
hsa04911	Insulin secretion	2	60	86	8201	3.25381	GNAS;PCLO	0.133834	0.240901
hsa04713	Circadian entrainment	2	60	97	8201	2.88091	CACNA1G;GNAS	0.161471	0.287424
hsa04750	Inflammatory mediator regulation of TRP channels	2	60	98	8201	2.85116	NTRK1;GNAS	0.164035	0.287424
hsa04925	Aldosterone synthesis and secretion	2	60	98	8201	2.85116	CACNA1G;GNAS	0.164035	0.287424
hsa04914	Progesterone-mediated oocyte maturation	2	60	102	8201	2.738	KRAS;BRAF	0.174363	0.302841
hsa04510	Focal adhesion	3	60	201	8201	2.09479	PDGFRB;BRAF;CCND3	0.184422	0.315428
hsa04928	Parathyroid hormone synthesis, secretion and action	2	60	106	8201	2.63338	BRAF;GNAS	0.184796	0.315428
hsa05016	Huntington disease	4	60	306	8201	1.8429	CREBBP;EP300;TP53;DNAH2	0.187374	0.317095
hsa04931	Insulin resistance	2	60	108	8201	2.58397	PTPN11;FOXO1	0.190048	0.318894
hsa05145	Toxoplasmosis	2	60	112	8201	2.49046	JAK2;HLA-DRB1	0.200612	0.333791
hsa01523	Antifolate resistance	1	60	30	8201	4.61638	ABCG2	0.202592	0.3342
hsa05170	Human immunodeficiency virus 1 infection	3	60	212	8201	1.98337	KRAS;NRAS;NFATC2	0.20481	0.3342
hsa04670	Leukocyte transendothelial migration	2	60	114	8201	2.44616	PTPN11;CYBA	0.205921	0.3342
hsa05310	Asthma	1	60	31	8201	4.46692	HLA-DRB1	0.208405	0.335482
hsa00760	Nicotinate and nicotinamide metabolism	1	60	36	8201	3.84416	NT5C2	0.236853	0.378201
hsa04960	Aldosterone-regulated sodium reabsorption	1	60	37	8201	3.73981	KRAS	0.242421	0.382036
hsa04714	Thermogenesis	3	60	232	8201	1.80785	KRAS;NRAS;GNAS	0.243114	0.382036
hsa05330	Allograft rejection	1	60	38	8201	3.64095	HLA-DRB1	0.247949	0.386566
hsa04114	Oocyte meiosis	2	60	131	8201	2.12424	SMC1A;SMC3	0.25155	0.389117
hsa04270	Vascular smooth muscle contraction	2	60	134	8201	2.07591	BRAF;GNAS	0.259657	0.398543
hsa04216	Ferroptosis	1	60	41	8201	3.37329	TP53	0.264295	0.402542
hsa05332	Graft-versus-host disease	1	60	42	8201	3.29257	HLA-DRB1	0.269666	0.40333
hsa05131	Shigellosis	3	60	247	8201	1.69486	U2AF1;TP53;FOXO1	0.2726	0.40333
hsa04371	Apelin signaling pathway	2	60	139	8201	2	KRAS;NRAS	0.273178	0.40333
hsa05418	Fluid shear stress and atherosclerosis	2	60	139	8201	2	TP53;CYBA	0.273178	0.40333
hsa04940	Type I diabetes mellitus	1	60	43	8201	3.21561	HLA-DRB1	0.274998	0.40333
hsa04140	Autophagy - animal	2	60	141	8201	1.97114	KRAS;NRAS	0.278586	0.40359
hsa04962	Vasopressin-regulated water reabsorption	1	60	44	8201	3.14214	GNAS	0.280292	0.40359
hsa04120	Ubiquitin mediated proteolysis	2	60	142	8201	1.95702	CBL;FBXW7	0.28129	0.40359
hsa02010	ABC transporters	1	60	45	8201	3.07194	ABCG2	0.285548	0.406752
hsa04930	Type II diabetes mellitus	1	60	46	8201	3.00479	CACNA1G	0.290766	0.411226
hsa04672	Intestinal immune network for IgA production	1	60	49	8201	2.81979	HLA-DRB1	0.306197	0.426842
hsa05030	Cocaine addiction	1	60	49	8201	2.81979	GNAS	0.306197	0.426842
hsa04145	Phagosome	2	60	152	8201	1.826	HLA-DRB1;CYBA	0.308275	0.426842
hsa05110	Vibrio cholerae infection	1	60	50	8201	2.76305	GNAS	0.311266	0.427991
hsa00270	Cysteine and methionine metabolism	1	60	51	8201	2.70854	DNMT3A	0.3163	0.428955
hsa04913	Ovarian steroidogenesis	1	60	51	8201	2.70854	GNAS	0.3163	0.428955
hsa05168	Herpes simplex virus 1 infection	5	60	512	8201	1.36523	SRSF2;TP53;PTPN11;JAK2;HLA-DRB1	0.321563	0.430393
hsa04390	Hippo signaling pathway	2	60	157	8201	1.76675	MYC;CCND3	0.321708	0.430393
hsa04961	Endocrine and other factor-regulated calcium reabsorption	1	60	53	8201	2.60569	GNAS	0.326258	0.430661
hsa05320	Autoimmune thyroid disease	1	60	53	8201	2.60569	HLA-DRB1	0.326258	0.430661
hsa00240	Pyrimidine metabolism	1	60	58	8201	2.3796	NT5C2	0.350535	0.456618
hsa04923	Regulation of lipolysis in adipocytes	1	60	58	8201	2.3796	GNAS	0.350535	0.456618
hsa05217	Basal cell carcinoma	1	60	63	8201	2.1894	TP53	0.37395	0.483936
hsa05321	Inflammatory bowel disease	1	60	65	8201	2.12151	HLA-DRB1	0.383082	0.492535
hsa04924	Renin secretion	1	60	69	8201	1.99754	GNAS	0.400955	0.508905
hsa05031	Amphetamine addiction	1	60	69	8201	1.99754	GNAS	0.400955	0.508905
hsa05120	Epithelial cell signaling in Helicobacter pylori infection	1	60	70	8201	1.96877	PTPN11	0.405343	0.511198
hsa05130	Pathogenic Escherichia coli infection	2	60	197	8201	1.40102	ABL1;PTPN11	0.426095	0.531504
hsa04918	Thyroid hormone synthesis	1	60	75	8201	1.83638	GNAS	0.426814	0.531504
hsa04971	Gastric acid secretion	1	60	76	8201	1.812	GNAS	0.431016	0.533382
hsa05100	Bacterial invasion of epithelial cells	1	60	77	8201	1.78825	CBL	0.435187	0.535199
hsa04612	Antigen processing and presentation	1	60	78	8201	1.7651	HLA-DRB1	0.439329	0.536957
hsa03018	RNA degradation	1	60	79	8201	1.74254	DIS3	0.44344	0.538657
hsa05022	Pathways of neurodegeneration - multiple diseases	4	60	476	8201	1.15921	KRAS;NRAS;BRAF;DNAH2	0.463881	0.560052
hsa05032	Morphine addiction	1	60	91	8201	1.51052	GNAS	0.490524	0.588629
hsa04970	Salivary secretion	1	60	92	8201	1.49392	GNAS	0.494266	0.589547
hsa05323	Rheumatoid arthritis	1	60	93	8201	1.47767	HLA-DRB1	0.497981	0.590421
hsa05150	Staphylococcus aureus infection	1	60	95	8201	1.44621	HLA-DRB1	0.505331	0.595569
hsa05414	Dilated cardiomyopathy	1	60	96	8201	1.43097	GNAS	0.508966	0.596303
hsa04972	Pancreatic secretion	1	60	102	8201	1.3458	GNAS	0.530231	0.610382
hsa05142	Chagas disease	1	60	102	8201	1.3458	GNAS	0.530231	0.610382
hsa05146	Amoebiasis	1	60	102	8201	1.3458	GNAS	0.530231	0.610382
hsa05010	Alzheimer disease	3	60	384	8201	1.07141	KRAS;NRAS;BRAF	0.538422	0.616229
hsa04724	Glutamatergic synapse	1	60	114	8201	1.20235	GNAS	0.570081	0.648712
hsa05012	Parkinson disease	2	60	266	8201	1.02865	TP53;GNAS	0.584598	0.661431
hsa04152	AMPK signaling pathway	1	60	121	8201	1.13181	FOXO1	0.591771	0.665742
hsa05020	Prion disease	2	60	273	8201	1.00139	NOTCH1;CYBA	0.598817	0.668232
hsa04611	Platelet activation	1	60	124	8201	1.10402	GNAS	0.600734	0.668232
hsa00230	Purine metabolism	1	60	128	8201	1.06899	NT5C2	0.612384	0.677386
hsa04728	Dopaminergic synapse	1	60	132	8201	1.03608	GNAS	0.6237	0.68607
hsa05322	Systemic lupus erythematosus	1	60	136	8201	1.00511	HLA-DRB1	0.634691	0.693423
hsa05135	Yersinia infection	1	60	137	8201	0.997649	NFATC2	0.637389	0.693423
hsa04060	Cytokine-cytokine receptor interaction	2	60	295	8201	0.924138	MPL;CSF3R	0.641174	0.693729
hsa04936	Alcoholic liver disease	1	60	142	8201	0.961924	FOXO1	0.650588	0.700089
hsa04261	Adrenergic signaling in cardiomyocytes	1	60	154	8201	0.885648	GNAS	0.680368	0.726781
hsa04932	Non-alcoholic fatty liver disease	1	60	155	8201	0.879825	CEBPA	0.682734	0.726781
hsa04514	Cell adhesion molecules	1	60	157	8201	0.868401	HLA-DRB1	0.687414	0.72785
hsa04217	Necroptosis	1	60	159	8201	0.857265	JAK2	0.692026	0.728836
hsa03010	Ribosome	1	60	167	8201	0.815386	RPL10	0.709816	0.739703
hsa04022	cGMP-PKG signaling pathway	1	60	167	8201	0.815386	NFATC2	0.709816	0.739703
hsa04530	Tight junction	1	60	169	8201	0.805536	RUNX1	0.714103	0.740274
hsa04621	NOD-like receptor signaling pathway	1	60	186	8201	0.730363	CYBA	0.748115	0.771099
hsa05014	Amyotrophic lateral sclerosis	2	60	364	8201	0.742421	TP53;DNAH2	0.751744	0.771099
hsa04613	Neutrophil extracellular trap formation	1	60	190	8201	0.71463	CYBA	0.755521	0.771099
hsa05415	Diabetic cardiomyopathy	1	60	203	8201	0.66778	CYBA	0.778141	0.790112
hsa05171	Coronavirus disease - COVID-19	1	60	232	8201	0.582189	RPL10	0.821446	0.829828
hsa05132	Salmonella infection	1	60	249	8201	0.541284	MYC	0.842845	0.84519
hsa04144	Endocytosis	1	60	251	8201	0.536836	CBL	0.84519	0.84519
